# Supplementary material for: Annotating pathogenic non-coding variants in genic regions
Source: Nat Commun. 2017 Aug 9;8:236. doi: 10.1038/s41467-017-00141-2 (PMC5550444; doi:10.1038/s41467-017-00141-2)
Supplement: Supplementary file 2 — Supplementary Data 1 [file 41467_2017_141_MOESM2_ESM.xlsx]

## Sheet: Supplementary Data 1
Supplementary Data 1: Model Features and Additional Variant Information calculated by TraP.
	Features used in the model
	Name	Feature #	Remark
1	Variant Status Factor	F1	Exon/Intron=1,Alterntive=2
2	Num Affected Transcripts	F2	How many dofferent transcript hold the variant
3	Within 5ss Region	F3	Is variant is a 5' splice site region
4	Within 3ss Region	F4	Is variant is a 3' splice site region
5	Number of ESR and SS Enhancer Cases	F5	How many splice site and regulatory enhancing events are caused by the variant
6	Cryptic 3'ss score w/ variant	F6	PSSM score of the 3' created cryptic splice site
7	Cryptic 5'ss score w/ variant	F7	PSSM score of the 5' created cryptic splice site
8	GERP++ RS	F8	GERP++ RS score
9	3'ss Silencer Score	F9	Total change from reference 3' splice site to a weaker splice site when variant within splice site region
10	5'ss Silencer Score	F10	Total change from reference 5' splice site to a weaker splice site when variant within splice site region
11	Splice Site Overall Score	F11	Combination of 3' and 5' absolute effect
12	Silencing Effect Score	F12	Overall negative change between reference splice sites and a new splice site
13	Cryptic 3'ss Effect	F13	Total effects of a cryptic 3' splice site
14	Cryptic 5'ss Effect	F14	Total effects of a cryptic 5' splice site
15	Cryptic 3'ss Enhancer Score	F15	cryptic 3' score minus reference sequence PSSM
16	Cryptic 5'ss Enhancer Score	F16	cryptic 5' score minus reference sequence PSSM
17	Negated Esr Scores	F17	enhancer events minus silencing events
18	Combined ESR Scores	F18	Combining ESR scores for silencers and enhancers
19	Variant Regulatory Score	F19	Additive model for feature interactions outside splice site region
20	Variant Splice Score	F20	Additive model for feature interactions inside and outside splice site region
	General Variant Information
23	Chr		Chromosome , general info
24	Strand		Strand
25	Coordinate		GRCH37 coordinate
26	Ref		Reference allele
27	Alt		Alternative allele
28	EnsemblID		Ensembl gene ID
29	GeneID		Gene symbol
30	IsInExon		Located in exon/intron/both
31	Transcripts		All transcripts that the variant resides in
32	DistanceTo5SS		Distance to the nearest 5' splice site
33	DistanceTo3SS		Distance to the nearest 3' splice site
34	ExonCoords		Coordinates of the nearest exon in each transcript
35	VariantStatus		Exon/Intron/Alternative
36	Comments		Reporting reference splice sites that are not canonical
	Attributes calculated for each variant but not used in the model
37	ESRorSS_SilencerCases		How many splice site and regulatory silencing events are caused by the variant
38	ESR_EnhancerScore		Disruptions of ESSs or Creations of ESEs
39	TotalEsrsChanged		How many exonic splicing regulatory elements (ESEs+ESSs) changed in all
40	ss5EnhancerScore		Change from reference 5' splice site to a stronger splice site when variant within splice site region
41	ss3EnhancerScore		Change from reference 3' splice site to a stronger splice site when variant within splice site region
42	MethylationScore		CpG di-nucleotides disruptions and creations
43	ss5reference		Reference 5' splice site PSSM score
44	ss5variant		Variant 5' splice site PSSM score
45	ss3reference		Reference 3' splice site PSSM score
46	ss3variant		Variant 3' splice site PSSM score
47	cryptic_5ss_score_ref		PSSM score of a 5' cryptic splice site before variation
48	cryptic_3ss_score_ref		PSSM score of a 3' cryptic splice site before variation
