# Supplementary material for: Annotating pathogenic non-coding variants in genic regions
Source: Nat Commun. 2017 Aug 9;8:236. doi: 10.1038/s41467-017-00141-2 (PMC5550444; doi:10.1038/s41467-017-00141-2)
Supplement: Supplementary file 3 — Supplementary Data 2 [file 41467_2017_141_MOESM3_ESM.xlsx]

## Sheet: Supplementary Data 2
Supplementary Data 2: Training-set synonymous variants.
Pathogenic synonymous variants affecting disease																	Control DNMs obtained from Iossifov et al.
Chr	Coordinate	Ref	Alt	GeneID	Reference	Disease/Phenotype	TraP										Chr	Coordinate	Ref	Alt	GeneID	TraP
chr1	26139281	G	A	SEPN1	OMIM Allelic Variant:606210.0002	Eichsfeld type congenital muscular dystrophy	0.736										chr1	3679713	C	T	CCDC27	0.039
chr1	43212925	C	T	P3H1	OMIM Allelic Variant:610339.0007	Osteogenesis imperfecta type 8	0.835										chr1	3732035	G	A	CEP104	0
chr1	45480678	G	A	UROD	OMIM Allelic Variant:613521.0008	Familial porphyria cutanea tarda	0.991										chr1	16525646	G	A	ARHGEF19	0.074
chr1	155263229	C	T	PKLR	1	Hereditary nonspherocytic hemolytic anemia	0.997										chr1	17964465	G	A	ARHGEF10L	0.003
chr1	156108401	G	A	LMNA	OMIM Allelic Variant:150330.0040	Hutchinson-Gilford syndrome	0.774										chr1	19453084	G	A	UBR4	0.033
chr1	156108404	C	T	LMNA	OMIM Allelic Variant:150330.0022	Hutchinson-Gilford syndrome	0.821										chr1	19638385	G	A	AKR7A2	0.047
chr1	198665917	C	G	PTPRC	OMIM Allelic Variant:151460.0001	Multiple sclerosis	0.55										chr1	20009872	G	C	TMCO4	0.023
chr1	209791294	G	A	LAMB3	2	Junctional epidermolysis bullosa	0.626										chr1	22973931	C	T	C1QC	0.006
chr1	216498841	G	T	USH2A	OMIM Allelic Variant:608400.0008	Usher syndrome, type 2A	0.619										chr1	24460746	G	A	IL22RA1	0.002
chr10	43609989	C	T	RET	OMIM Allelic Variant:164761.0037	Hirschsprung disease	0.53										chr1	27190426	G	A	SFN	0.002
chr10	90982268	C	T	LIPA	OMIM Allelic Variant:613497.0002	Cholesteryl ester storage disease	0.995										chr1	28282221	G	A	SMPDL3B	0.093
chr10	123276885	C	T	FGFR2	OMIM Allelic Variant:176943.0006	Crouzon syndrome	0.824										chr1	28601365	G	A	SESN2	0
chr11	2604775	G	A	KCNQ1	OMIM Allelic Variant:607542.0024	Long QT syndrome 1	0.983										chr1	33795807	G	A	PHC2	0.005
chr11	5248177	A	T	HBB	OMIM Allelic Variant:141900.0369	Alpha Thalassemia	0.654										chr1	39919462	C	T	MACF1	0.01
chr11	17552978	C	T	USH1C	OMIM Allelic Variant:605242.0004	Usher syndrome, type 1C	0.77										chr1	45272266	C	T	TCTEX1D4	0.016
chr11	64519069	C	T	PYGM	OMIM Allelic Variant:608455.0016	Glycogen storage disease, type V	0.912										chr1	45981331	T	C	PRDX1	0.077
chr11	108127067	G	A	ATM	OMIM Allelic Variant:607585.0027	Ataxia-telangiectasia syndrome	0.969										chr1	54059946	C	T	GLIS1	0.064
chr11	108151895	G	A	ATM	OMIM Allelic Variant:607585.0018	Ataxia-telangiectasia syndrome	0.977										chr1	59041944	C	G	TACSTD2	0.002
chr11	112101405	G	A	PTS	3	6-Pyruvoyltetrahydropterin synthase deficiency	0.957										chr1	79102731	A	G	IFI44L	0.099
chr11	118958997	C	G	HMBS	4	Acute intermittent porphyria	0.597										chr1	86822196	C	T	ODF2L	0.102
chr12	102173930	C	T	GNPTAB	OMIM Allelic Variant:607840.0001	Pseudo-Hurler polydystrophy	0.958										chr1	89521714	C	T	GBP1	0.011
chr12	103237426	T	A	PAH	OMIM Allelic Variant:612349.0027	Phenylketonuria	0.921										chr1	110883029	G	A	RBM15	0.03
chr12	103240673	T	C	PAH	5	Phenylketonuria	0.836										chr1	149895599	C	T	SF3B4	0.021
chr13	49037971	G	A	RB1	OMIM Allelic Variant:614041.0021	Retinoblastoma	0.989										chr1	150923868	T	C	SETDB1	0.043
chr14	89307540	G	A	TTC8	OMIM Allelic Variant:608132.0003	Bardet-Biedl syndrome 8	0.982										chr1	151496789	G	A	CGN	0.029
chr14	96001720	A	G	GLRX5	OMIM Allelic Variant:609588.0001	Anemia, sideroblastic, pyridoxine-refractory, autosomal recessive	0.954										chr1	153617559	G	A	CHTOP	0.117
chr15	48729544	G	A	FBN1	OMIM Allelic Variant:134797.0030	Marfan syndrome	0.542										chr1	158045967	G	A	KIRREL	0.047
chr15	72641434	A	T	HEXA	OMIM Allelic Variant:606869.0057	Gm2-gangliosidosis, subacute	0.605										chr1	158390015	G	A	OR10K2	0
chr15	72645409	C	T	HEXA	6	Tay-Sachs	0.989										chr1	175067644	C	T	TNN	0
chr15	80464580	C	T	FAH	7	Hereditary tyrosinaemia type 1	0.593										chr1	175087806	G	A	TNN	0.1
chr16	222980	C	T	HBA2	OMIM Allelic Variant:141850.0064	ALPHA-PLUS-THALASSEMIA	0.907										chr1	178866831	G	A	RALGPS2	0.004
chr17	4804090	G	A	CHRNE	8	Congenital myasthenic syndrome	0.964										chr1	179013336	G	A	FAM20B	0.025
chr17	7579312	C	T	TP53	9	Cancer	0.994										chr1	179609037	G	A	TDRD5	0.025
chr17	41063017	G	T	G6PC	OMIM Allelic Variant:613742.0005	Glucose-6-phosphate transport defect	0.569										chr1	181767871	G	A	CACNA1E	0.065
chr17	44087705	T	C	MAPT	10	Frontotemporal dementia	0.765										chr1	182442891	C	T	RGSL1	0.008
chr17	44087741	T	C	MAPT	OMIM Allelic Variant:157140.0013	Frontotemporal dementia	0.726										chr1	200578018	A	G	KIF14	0.003
chr17	44087768	T	C	MAPT	11	Frontotemporal dementia	0.837										chr1	200811145	G	A	CAMSAP2	0.07
chr17	45368454	G	A	ITGB3	12	Glanzmann thrombasthenia	0.998										chr1	202531930	T	G	PPP1R12B	0.041
chr17	45376798	C	T	ITGB3	13	Glanzmann thrombasthenia	0.877										chr1	202894182	A	G	KLHL12	0.03
chr17	56293449	C	T	MKS1	OMIM Allelic Variant:609883.0005	Meckel syndrome type 1	0.968										chr1	205241186	G	C	TMCC2	0.043
chr19	11216203	C	T	LDLR	OMIM Allelic Variant:606945.0066	Familial hypercholesterolemia	0.864										chr1	214542900	C	T	PTPN14	0.112
chr19	11223983	C	A	LDLR	OMIM Allelic Variant:606945.0065	Familial hypercholesterolemia	0.771										chr1	220345992	C	T	RAB3GAP2	0.009
chr19	39898667	C	T	ZFP36	14	Response to Herceptin in breast cancer	0.652										chr1	223164906	A	G	DISP1	0.039
chr2	219674479	G	T	CYP27A1	OMIM Allelic Variant:606530.0008	Cerebro-Tendinous Xanthomatosis (CTX)	0.679										chr1	223176218	C	T	DISP1	0.031
chr20	44751769	A	T	CD40	OMIM Allelic Variant:109535.0001	Immunodeficiency with hyper-IgM, type 3	0.668										chr1	224612338	G	A	WDR26	0.077
chr3	30730003	G	A	TGFBR2	OMIM Allelic Variant:190182.0004	Loeys-Dietz syndrome 2	0.994										chr1	227170416	C	T	ADCK3	0.001
chr3	37083822	G	A	MLH1	15	Hereditary nonpolyposis colorectal cancer	0.985										chr1	240964755	C	T	RGS7	0.375
chr3	142275281	T	C	ATR	OMIM Allelic Variant:601215.0001	Seckel syndrome 1	0.633										chr1	240976989	C	T	RGS7	0.079
chr3	183966564	G	A	ALG3	OMIM Allelic Variant:608750.0002	Congenital disorder of glycosylation type 1D	0.758										chr1	249142541	G	A	ZNF672	0
chr3	193365923	G	T	OPA1	16	Optic atrophy	0.939										chr10	5791978	T	C	FAM208B	0.008
chr5	42700080	A	G	GHR	OMIM Allelic Variant:600946.0005	Laron-type isolated somatotropin defect	0.668										chr10	11330451	C	T	CELF2	0.005
chr5	70247773	C	T	SMN1	OMIM Allelic Variant:600354.0008	Spinal muscular atrophy	0.624										chr10	14995953	G	A	DCLRE1C	0.055
chr5	112170773	G	T	APC	17	Familial adenomatous polyposis	0.613										chr10	18276412	C	T	SLC39A12	0.001
chr5	112170860	C	T	APC	18	Familial adenomatous polyposis	0.665										chr10	27389202	C	T	ANKRD26	0.004
chr5	112170861	A	C	APC	18	Familial adenomatous polyposis	0.97										chr10	30336661	G	A	KIAA1462	0
chr5	149772946	A	C	TCOF1	19	Treacher Collins syndrome	0.725										chr10	47087536	C	A	NPY4R	0.002
chr7	81381566	C	T	HGF	OMIM Allelic Variant:142409.0001	Deafness, autosomal recessive 39	0.791										chr10	50916480	G	A	C10orf53	0.027
chr7	117243607	G	T	CFTR	20	Cystic Fibrosis	0.87										chr10	72489974	G	A	ADAMTS14	0.012
chr9	6540109	G	T	GLDC	OMIM Allelic Variant:605899.0010	Glycine Encephalopathy	0.552										chr10	74968485	C	T	FAM149B1	0.022
chr9	140127856	G	A	SLC34A3	OMIM Allelic Variant:609826.0009	Autosomal recessive hypophosphatemic bone disease	0.989										chr10	97402824	C	T	ALDH18A1	0.001
chr9	140128174	G	A	SLC34A3	OMIM Allelic Variant:609826.0004	Autosomal recessive hypophosphatemic bone disease	0.992										chr10	120818850	A	G	EIF3A	0.019
chrX	19372653	A	G	PDHA1	21	Leigh syndrome	0.459										chr10	121429632	G	A	BAG3	0.011
chrX	37642853	G	A	CYBB	OMIM Allelic Variant:300481.0013	Chronic granulomatous disease, X-linked	0.989										chr10	135094782	G	A	TUBGCP2	0.016
chrX	40456521	C	T	ATP6AP2	OMIM Allelic Variant:300556.0001	Mental retardation, X-linked, syndromic, Hedera type	0.584										chr11	541593	G	C	LRRC56	0.028
chrX	41495831	C	T	CASK	OMIM Allelic Variant:300172.0002	Mental retardation and microcephaly with pontine and cerebellar hypoplasia	0.965										chr11	1267629	G	C	MUC5B	0.035
chrX	47065502	C	T	UBA1	OMIM Allelic Variant:314370.0003	Arthrogryposis multiplex congenita, distal, X-linked	0.535										chr11	1268763	G	A	MUC5B	0.018
chrX	53458767	G	T	HSD17B10	OMIM Allelic Variant:300256.0004	Mental retardation, X-linked, syndromic 10	0.841										chr11	4621563	G	A	TRIM68	0.038
chrX	66943587	C	T	AR	OMIM Allelic Variant:313700.0048	Androgen resistance syndrome	0.655										chr11	7846683	G	A	OR5P3	0.001
chrX	131231326	C	T	FRMD7	OMIM Allelic Variant:300628.0004	X-linked infantile nystagmus	0.787										chr11	8942971	G	T	C11orf16	0.036
chrX	133632702	C	T	HPRT1	22	HPRT1 associated with Lesch-Nyhan syndrome	0.754										chr11	15222447	G	A	INSC	0.043
chrX	138630589	G	A	F9	23	Hereditary tyrosinemia type 1	0.514										chr11	34186241	G	A	ABTB2	0.012
chrX	148568514	G	A	IDS	OMIM Allelic Variant:300823.0006	Mucopolysaccharidosis, MPS-II	0.873										chr11	35211584	C	T	CD44	0.034
chrX	153135578	G	A	L1CAM	OMIM Allelic Variant:308840.0013	X linked hydrocephalus	0.931										chr11	44089282	A	G	ACCS	0.027
chrX	153583193	C	T	FLNA	OMIM Allelic Variant:300017.0029	Terminal osseous dysplasia	0.998										chr11	55322787	C	A	OR4C15	0.006
chrX	153592993	G	A	FLNA	OMIM Allelic Variant:300017.0024	X-linked periventricular heterotopia	0.885										chr11	55587765	G	A	OR5D18	0.027
																	chr11	58979679	G	A	MPEG1	0.006
																	chr11	62298211	C	T	AHNAK	0.007
																	chr11	62653041	G	A	SLC3A2	0.011
1. Kanno, H. et al. Frame shift mutation, exon skipping, and a two-codon deletion caused by splice site mutations account for pyruvate kinase deficiency. Blood 89, 4213-8 (1997). 2. Buchroithner, B. et al. Analysis of the LAMB3 gene in a junctional epidermolysis bullosa patient reveals exonic splicing and allele-specific nonsense-mediated mRNA decay. Lab Invest 84, 1279-88 (2004). 3. Imamura, T.,…																	chr11	63970987	T	C	STIP1	0.007
																	chr11	64593981	G	A	CDC42BPG	0.036
																	chr11	64596980	G	A	CDC42BPG	0.039
																	chr11	64622147	C	T	EHD1	0.088
																	chr11	64681310	G	A	ATG2A	0.051
																	chr11	67046915	G	A	ADRBK1	0.01
																	chr11	67265421	G	A	PITPNM1	0.005
																	chr11	67434383	C	T	ALDH3B2	0.003
																	chr11	68678912	G	A	IGHMBP2	0.009
																	chr11	71818988	G	T	LRTOMT	0.062
																	chr11	77784111	C	G	NDUFC2	0.067
																	chr11	77920689	C	T	USP35	0.005
																	chr11	102234425	A	T	BIRC2	0.139
																	chr11	102586117	A	G	MMP8	0.014
																	chr11	114168803	G	A	NNMT	0.009
																	chr11	117387216	G	A	DSCAML1	0.004
																	chr12	6788149	C	T	ZNF384	0.007
																	chr12	8200722	G	A	FOXJ2	0.019
																	chr12	40037634	A	G	C12orf40	0.055
																	chr12	50030515	T	C	PRPF40B	0.002
																	chr12	52713014	G	A	KRT83	0.02
																	chr12	52713017	C	T	KRT83	0.006
																	chr12	52826920	A	G	KRT75	0.008
																	chr12	55759719	C	T	OR6C75	0.003
																	chr12	56530599	A	G	ESYT1	0.013
																	chr12	56742977	G	C	STAT2	0.09
																	chr12	56814652	C	T	TIMELESS	0.004
																	chr12	62708603	C	T	USP15	0.156
																	chr12	110893676	G	T	GPN3	0.165
																	chr12	123808360	G	T	SBNO1	0.006
																	chr12	124281223	C	A	DNAH10	0.003
																	chr12	129294632	T	C	SLC15A4	0.044
																	chr12	131466436	G	A	ADGRD1	0.036
																	chr12	133297372	G	A	PGAM5	0.152
																	chr13	25671332	C	T	PABPC3	0.059
																	chr13	33634846	C	T	KL	0.012
																	chr13	39452380	T	C	FREM2	0.017
																	chr13	42740796	A	T	DGKH	0.174
																	chr13	52991204	C	T	VPS36	0.029
																	chr13	60737781	G	A	DIAPH3	0.019
																	chr13	95830016	G	A	ABCC4	0
																	chr13	113741656	C	T	MCF2L	0
																	chr14	23858187	C	T	MYH6	0
																	chr14	35227958	T	C	BAZ1A	0.026
																	chr14	45693468	T	C	MIS18BP1	0.002
																	chr14	57075985	A	G	TMEM260	0.056
																	chr14	73418524	C	T	DCAF4	0.009
																	chr14	95056550	G	A	SERPINA5	0.03
																	chr14	100129315	C	T	HHIPL1	0.001
																	chr14	102661370	T	C	WDR20	0.043
																	chr14	105409359	G	A	AHNAK2	0.004
																	chr15	28474910	C	T	HERC2	0.02
																	chr15	28514517	A	C	HERC2	0.009
																	chr15	32917284	C	G	ARHGAP11A	0.008
																	chr15	40309416	C	T	EIF2AK4	0
																	chr15	42976989	A	G	STARD9	0.009
																	chr15	44066864	C	T	ELL3	0.033
																	chr15	65917327	C	T	SLC24A1	0.037
																	chr15	66845469	C	T	LCTL	0.014
																	chr15	74883947	T	G	ARID3B	0.014
																	chr15	75949439	G	A	SNX33	0.007
																	chr15	78770676	C	T	IREB2	0.018
																	chr15	79748933	G	T	KIAA1024	0.071
																	chr15	92981712	C	T	ST8SIA2	0.003
																	chr15	99434582	G	A	IGF1R	0.002
																	chr16	112658	C	T	RHBDF1	0.007
																	chr16	129450	G	A	MPG	0.004
																	chr16	3100426	G	A	MMP25	0.046
																	chr16	3779789	G	C	CREBBP	0.01
																	chr16	11980777	G	A	GSPT1	0.005
																	chr16	24801076	A	T	TNRC6A	0.003
																	chr16	31338218	C	T	ITGAM	0.022
																	chr16	31424461	G	A	ITGAD	0.014
																	chr16	50707839	C	T	SNX20	0.011
																	chr16	50707926	T	C	SNX20	0.066
																	chr16	53967983	C	T	FTO	0.008
																	chr16	69786189	T	C	NOB1	0.011
																	chr16	75268811	C	T	BCAR1	0.049
																	chr16	78064576	C	G	CLEC3A	0.072
																	chr16	88815817	G	A	PIEZO1	0.02
																	chr16	88947174	C	T	CBFA2T3	0.002
																	chr16	90095511	T	A	GAS8-AS1	0.002
																	chr17	69451	G	A	RPH3AL	0.009
																	chr17	1489329	G	A	SLC43A2	0.066
																	chr17	4077295	A	G	ANKFY1	0.002
																	chr17	10312852	C	T	MYH8	0.101
																	chr17	16285305	C	T	UBB	0.012
																	chr17	33806410	A	G	SLFN12L	0.012
																	chr17	39118798	C	T	KRT39	0.048
																	chr17	40011108	T	C	KLHL11	0.073
																	chr17	41228603	T	C	BRCA1	0.087
																	chr17	42225873	C	T	C17orf53	0.017
																	chr17	46128663	C	A	NFE2L1	0.002
																	chr17	48551595	T	C	ACSF2	0.032
																	chr17	48680432	C	T	CACNA1G	0
																	chr17	54671662	C	T	NOG	0.172
																	chr17	57775154	G	A	PTRH2	0.113
																	chr17	61611627	C	T	KCNH6	0.006
																	chr17	61958036	C	G	GH2	0.116
																	chr17	62291323	G	A	TEX2	0.004
																	chr17	72954572	A	T	HID1	0.021
																	chr17	73488677	C	T	KIAA0195	0.009
																	chr17	77984327	T	C	TBC1D16	0.047
																	chr17	80194100	C	T	SLC16A3	0.005
																	chr18	7888207	C	T	PTPRM	0.003
																	chr18	12325217	G	C	TUBB6	0.059
																	chr18	13826007	G	A	MC5R	0.008
																	chr18	19996992	C	T	CTAGE1	0.1
																	chr18	55342226	G	C	ATP8B1	0.002
																	chr18	55342229	A	G	ATP8B1	0
																	chr18	61077543	C	T	VPS4B	0.053
																	chr18	77096655	C	A	ATP9B	0.065
																	chr19	872007	G	A	MED16	0.008
																	chr19	1122998	T	C	SBNO2	0
																	chr19	2834544	A	G	ZNF554	0.021
																	chr19	4702679	G	A	DPP9	0
																	chr19	9087117	G	A	MUC16	0.023
																	chr19	13035529	G	T	FARSA	0.039
																	chr19	18507054	G	A	LRRC25	0.001
																	chr19	18870899	G	C	CRTC1	0.002
																	chr19	39912757	C	T	PLEKHG2	0.051
																	chr19	40097902	C	A	LGALS13	0.038
																	chr19	40580705	T	C	ZNF780A	0.016
																	chr19	40834354	G	A	C19orf47	0.009
																	chr19	41008160	A	G	SPTBN4	0.009
																	chr19	42187993	C	T	CEACAM7	0.069
																	chr19	42473662	G	C	ATP1A3	0.03
																	chr19	42910539	G	A	LIPE	0.069
																	chr19	42911465	G	A	LIPE	0.002
																	chr19	45322090	C	G	BCAM	0.012
																	chr19	46130047	A	G	EML2	0.017
																	chr19	47844626	C	T	C5AR2	0.034
																	chr19	49012757	G	T	LMTK3	0.001
																	chr19	49351271	C	T	PLEKHA4	0.012
																	chr19	54387473	C	A	PRKCG	0.059
																	chr19	54782388	T	C	LILRB2	0.014
																	chr19	57910087	C	T	ZNF548	0.033
																	chr19	59028446	G	A	ZBTB45	0.001
																	chr2	21230848	A	G	APOB	0
																	chr2	26696934	C	T	OTOF	0.013
																	chr2	27256972	C	T	TMEM214	0.034
																	chr2	27277573	G	A	AGBL5	0.002
																	chr2	27277606	A	G	AGBL5	0.007
																	chr2	32475222	G	A	NLRC4	0.046
																	chr2	45233411	C	T	SIX2	0.029
																	chr2	54152703	G	T	PSME4	0.104
																	chr2	62449634	G	C	B3GNT2	0.021
																	chr2	63719991	C	T	WDPCP	0.184
																	chr2	96963411	T	C	SNRNP200	0.011
																	chr2	99198078	C	T	INPP4A	0.045
																	chr2	131487138	C	T	GPR148	0.092
																	chr2	136567088	C	T	LCT	0.005
																	chr2	152544812	C	T	NEB	0.008
																	chr2	152548841	T	A	NEB	0
																	chr2	160289731	G	A	BAZ2B	0.033
																	chr2	166788316	T	A	TTC21B	0.228
																	chr2	166903358	G	C	SCN1A	0.027
																	chr2	173916447	G	A	RAPGEF4	0.064
																	chr2	187495573	T	C	ITGAV	0.18
																	chr2	189599591	G	A	DIRC1	0.001
																	chr2	207834058	G	A	CPO	0.025
																	chr2	216246987	A	G	FN1	0.018
																	chr2	216992345	T	C	XRCC5	0.02
																	chr2	218713428	G	A	TNS1	0.001
																	chr2	220338302	C	T	SPEG	0.027
																	chr2	227924239	C	T	COL4A4	0.005
																	chr2	241405043	C	T	GPC1	0.002
																	chr2	241421602	C	G	ANKMY1	0.119
																	chr2	241569630	G	A	GPR35	0.011
																	chr2	242102789	C	T	PPP1R7	0.001
																	chr20	4163125	G	T	SMOX	0.149
																	chr20	16254045	C	T	KIF16B	0.064
																	chr20	17614231	C	G	RRBP1	0.011
																	chr20	31041466	A	G	NOL4L	0
																	chr20	50407792	G	A	SALL4	0.085
																	chr20	60908254	G	A	LAMA5	0.001
																	chr20	61907940	C	T	ARFGAP1	0.011
																	chr20	62493472	C	T	ABHD16B	0.003
																	chr21	10942981	C	A	TPTE	0.007
																	chr21	33692861	A	G	URB1	0.005
																	chr21	34924648	C	T	SON	0.018
																	chr21	38997515	C	T	KCNJ6	0.019
																	chr21	45499514	C	A	TRAPPC10	0.008
																	chr21	47687021	C	T	MCM3AP	0.009
																	chr22	21385337	G	A	SLC7A4	0
																	chr22	28293829	A	G	PITPNB	0.034
																	chr22	36054722	C	T	APOL6	0.033
																	chr22	39448270	C	T	APOBEC3F	0.055
																	chr22	41735891	C	T	ZC3H7B	0.018
																	chr3	4712605	C	T	ITPR1	0.065
																	chr3	13679290	C	G	FBLN2	0.04
																	chr3	14513738	C	T	SLC6A6	0.022
																	chr3	21606120	G	A	ZNF385D	0.06
																	chr3	39230145	G	A	XIRP1	0.003
																	chr3	44611782	C	A	ZKSCAN7	0.105
																	chr3	46945068	C	T	PTH1R	0.054
																	chr3	47917385	C	T	MAP4	0.179
																	chr3	47957817	C	T	MAP4	0.127
																	chr3	48659010	G	T	TMEM89	0.002
																	chr3	49051816	G	A	WDR6	0.038
																	chr3	52258314	G	A	TLR9	0.051
																	chr3	52440386	G	C	BAP1	0.136
																	chr3	52874588	G	A	TMEM110	0.007
																	chr3	57069148	G	A	ARHGEF3	0.126
																	chr3	101390194	T	C	ZBTB11	0.066
																	chr3	105266019	G	A	ALCAM	0.002
																	chr3	107910424	G	A	IFT57	0.025
																	chr3	112997521	A	T	BOC	0.092
																	chr3	119886113	C	T	GPR156	0.066
																	chr3	121976036	T	C	CASR	0.001
																	chr3	126730938	C	A	PLXNA1	0
																	chr3	127334731	C	A	MCM2	0.001
																	chr3	136699372	C	G	IL20RB	0.045
																	chr3	172504293	G	A	ECT2	0.004
																	chr3	183955148	C	T	VWA5B2	0
																	chr3	184040629	C	T	EIF4G1	0.029
																	chr3	194151881	T	C	ATP13A3	0
																	chr3	197544071	G	A	LRCH3	0.08
																	chr4	6826252	T	C	KIAA0232	0.006
																	chr4	6864953	C	A	KIAA0232	0.01
																	chr4	7016219	T	C	TBC1D14	0.007
																	chr4	40356093	G	A	CHRNA9	0.028
																	chr4	72423497	T	C	SLC4A4	0.003
																	chr4	83277730	G	A	HNRNPD	0.17
																	chr4	87684079	T	C	PTPN13	0.044
																	chr4	88537294	T	C	DSPP	0.026
																	chr4	98902404	G	C	STPG2	0.004
																	chr4	110681734	T	C	CFI	0.021
																	chr4	151793883	C	T	LRBA	0.001
																	chr4	156281413	C	T	MAP9	0.015
																	chr4	185350213	C	T	IRF2	0.015
																	chr4	187517848	G	A	FAT1	0.005
																	chr5	60768572	C	T	ZSWIM6	0.004
																	chr5	68710101	C	T	RAD17	0.006
																	chr5	108698618	C	T	PJA2	0.001
																	chr5	112389551	G	A	MCC	0
																	chr5	134782091	G	A	DCANP1	0.015
																	chr5	135583284	C	T	TRPC7	0.009
																	chr5	138714322	C	T	SLC23A1	0.019
																	chr5	140594979	C	G	PCDHB13	0.01
																	chr5	153085382	G	A	GRIA1	0.012
																	chr5	153390810	T	C	FAM114A2	0.134
																	chr5	160097541	G	A	ATP10B	0
																	chr5	162869089	C	A	CCNG1	0.011
																	chr5	169025515	C	T	SPDL1	0.148
																	chr5	174869392	G	A	DRD1	0.042
																	chr5	178541309	G	A	ADAMTS2	0.187
																	chr6	5216965	A	G	LYRM4	0.017
																	chr6	10586330	G	T	GCNT2	0.035
																	chr6	30866802	C	T	DDR1	0.015
																	chr6	33409079	T	C	SYNGAP1	0.009
																	chr6	35088753	G	A	TCP11	0.001
																	chr6	43487551	C	T	POLR1C	0.003
																	chr6	53986370	A	C	MLIP	0.015
																	chr6	55364049	C	A	HMGCLL1	0.008
																	chr6	76527291	G	A	MYO6	0.018
																	chr6	82950117	G	A	IBTK	0.027
																	chr6	90491162	T	C	MDN1	0.004
																	chr6	116833069	C	T	FAM26E	0.006
																	chr6	119341251	C	T	FAM184A	0
																	chr6	126661434	C	T	CENPW	0.014
																	chr6	155732363	G	C	NOX3	0.149
																	chr6	163836246	G	C	QKI	0.012
																	chr7	295876	C	T	FAM20C	0.021
																	chr7	4827800	A	C	AP5Z1	0.004
																	chr7	5781333	T	C	RNF216	0.022
																	chr7	6639797	C	T	C7orf26	0.005
																	chr7	11068421	G	C	PHF14	0.01
																	chr7	12428868	G	A	VWDE	0
																	chr7	44099712	G	A	DBNL	0.003
																	chr7	65444785	G	A	GUSB	0.017
																	chr7	66474647	T	C	TYW1	0.066
																	chr7	87514407	A	G	DBF4	0.038
																	chr7	90042608	C	T	CLDN12	0.057
																	chr7	91503940	C	T	MTERF1	0.04
																	chr7	92765186	G	A	SAMD9L	0.014
																	chr7	100225019	G	C	TFR2	0.004
																	chr7	100684786	T	G	MUC17	0.008
																	chr7	100844115	C	T	MOGAT3	0.01
																	chr7	104748195	A	C	KMT2E	0.002
																	chr7	129357157	C	T	NRF1	0.003
																	chr7	131895855	C	T	PLXNA4	0.066
																	chr7	142723844	A	G	OR9A2	0.017
																	chr7	150034256	C	T	LRRC61	0.048
																	chr7	150553909	G	T	AOC1	0.035
																	chr7	151927089	A	G	KMT2C	0.001
																	chr8	10756047	C	A	XKR6	0.01
																	chr8	59409570	C	A	CYP7A1	0.054
																	chr8	61778300	C	T	CHD7	0.019
																	chr8	79650841	G	C	IL7	0.038
																	chr8	122641512	G	C	HAS2	0.002
																	chr8	144658323	C	T	NAPRT	0.009
																	chr8	145691811	C	T	KIFC2	0
																	chr9	712392	G	C	KANK1	0.005
																	chr9	713253	T	C	KANK1	0
																	chr9	5300431	G	C	RLN2	0.014
																	chr9	19346145	C	G	DENND4C	0.008
																	chr9	19379608	G	A	RPS6	0
																	chr9	34297077	C	T	KIF24	0.007
																	chr9	34621479	C	G	ARID3C	0.01
																	chr9	35074147	A	C	FANCG	0.04
																	chr9	38396804	G	A	ALDH1B1	0.001
																	chr9	84608199	C	T	SPATA31D1	0
																	chr9	97563096	C	T	C9orf3	0.008
																	chr9	115962238	G	A	FKBP15	0.15
																	chr9	125852099	C	A	RABGAP1	0.147
																	chr9	127549361	T	C	OLFML2A	0.008
																	chr9	135357714	G	A	C9orf171	0.039
																	chr9	135418362	G	C	C9orf171	0.004
																	chr9	135927515	G	A	GTF3C5	0.02
																	chr9	137779165	G	T	FCN2	0.088
																	chr9	138378306	G	A	PPP1R26	0.079
																	chrX	5821174	G	A	NLGN4X	0.002
																	chrX	48399823	T	C	TBC1D25	0.053
																	chrX	66943674	C	T	AR	0.004
																	chrX	69521842	G	A	KIF4A	0.059
																	chrX	100081664	T	A	CSTF2	0.244
																	chrX	102755250	G	A	RAB40A	0.011
																	chrX	107018422	C	A	TSC22D3	0.005
																	chrX	109560949	T	C	AMMECR1	0.036
																	chrX	119513369	C	T	ATP1B4	0.001
																	chrX	122801088	T	C	THOC2	0.011
																	chrX	128894535	C	T	XPNPEP2	0.022
																	chrX	131212608	G	A	FRMD7	0
