# Supplementary material for: Annotating pathogenic non-coding variants in genic regions
Source: Nat Commun. 2017 Aug 9;8:236. doi: 10.1038/s41467-017-00141-2 (PMC5550444; doi:10.1038/s41467-017-00141-2)
Supplement: Supplementary file 4 — Supplementary Data 3 [file 41467_2017_141_MOESM4_ESM.xlsx]

## Sheet: Supplementary Data 3
Supplementary Data 3: Feature importance.
Feature	Importance
Variant Splice Score	17.5338
GERP++ RS	13.5282
Variant Regulatory Score	11.2937
Splice Site Overall Score	11.0382
Cryptic 5'ss score w/ variant	9.86436
Within 5ss Region	8.48023
Combined ESR Scores	7.93547
5'ss Silencer Score	7.67059
Negated Esr Scores	7.66462
Silencing Effect Score	6.11922
Cryptic 3'ss score w/ variant	4.81088
Num Affected Transcripts	4.58367
Number of ESR and SS Enhancer Cases	2.51978
Variant Status Factor	2.29543
Cryptic 5'ss Effect	2.05633
Cryptic 5'ss Enhancer Score	1.38959
Cryptic 3'ss Effect	1.27226
Cryptic 3'ss Enhancer Score	1.08981
Within 3ss Region	0.318531
3'ss Silencer Score	0.146725
