# Supplementary material for: Annotating pathogenic non-coding variants in genic regions
Source: Nat Commun. 2017 Aug 9;8:236. doi: 10.1038/s41467-017-00141-2 (PMC5550444; doi:10.1038/s41467-017-00141-2)
Supplement: Supplementary file 5 — Supplementary Data 4 [file 41467_2017_141_MOESM5_ESM.xlsx]

## Sheet: Supplementary Data 4
Supplementary Data 4: OCD DNMs.
OCD de novo mutations obtained from trio analysis of 436 OCD families
Chr	Coordinate	Ref	Alt	GeneID	TraP
10	127504746	C	T	UROS	0.913
5	74400080	T	A	ANKRD31	0.671
3	128859239	A	T	ISY1	0.5
16	12009554	G	A	GSPT1	0.364
2	242202234	G	A	HDLBP	0.333
17	79899420	C	T	MYADML2	0.325
14	100367268	A	G	EML1	0.27
5	148695407	C	G	AFAP1L1	0.238
12	57908755	C	T	MARS	0.231
1	153535929	T	C	S100A2	0.227
19	21366246	C	T	ZNF431	0.226
9	88952349	T	C	ZCCHC6	0.202
3	4738953	C	T	ITPR1	0.191
19	10570423	G	A	PDE4A	0.19
11	21556032	C	T	NELL1	0.176
16	27761032	G	A	KIAA0556	0.175
16	88498876	G	A	ZNF469	0.15
10	63170404	G	A	TMEM26	0.14
2	55185009	A	G	EML6	0.133
6	136686901	C	T	MAP7	0.129
X	19379477	A	G	MAP3K15	0.126
7	1538450	G	A	INTS1	0.125
2	88409932	C	T	SMYD1	0.121
12	98897560	A	C	RP11-181C3.1	0.119
19	46275109	G	A	DMPK	0.11
16	19548830	G	A	CCP110	0.101
17	40831682	C	G	CCR10	0.099
5	175665565	C	A	SIMC1	0.096
22	30737842	G	A	SF3A1	0.095
22	30737842	G	A	SF3A1	0.095
2	169836382	T	A	ABCB11	0.095
6	161470919	T	C	MAP3K4	0.093
6	74171685	C	T	MTO1	0.092
1	70478734	G	A	LRRC7	0.09
4	38119689	T	C	TBC1D1	0.082
3	196296114	C	T	FBXO45	0.078
14	105174149	T	C	INF2	0.076
3	15686386	A	G	BTD	0.074
1	145567723	C	A	ANKRD35	0.07
6	84315414	A	T	SNAP91	0.065
7	43484844	C	G	HECW1	0.06
17	59483149	C	T	TBX2	0.059
11	6458746	G	A	HPX	0.057
9	138376740	C	A	PPP1R26	0.057
16	75276932	G	T	BCAR1	0.055
8	37699195	C	T	GPR124	0.055
19	6222297	C	T	MLLT1	0.053
11	60899340	A	G	VPS37C	0.052
17	42170997	T	C	HDAC5	0.048
8	145735882	C	T	MFSD3	0.047
X	66766377	C	G	AR	0.046
12	6729962	C	T	LPAR5	0.042
10	135025293	G	A	KNDC1	0.04
4	122681530	G	A	TMEM155	0.04
8	25340920	C	T	CDCA2	0.039
7	6027028	A	G	PMS2	0.038
X	129499599	A	G	SLC25A14	0.033
11	281135	A	G	NLRP6	0.031
1	201181851	G	A	IGFN1	0.031
3	52398938	C	T	DNAH1	0.03
12	9260183	A	G	A2M	0.029
22	21212972	T	G	PI4KA	0.026
12	2791824	C	T	CACNA1C	0.026
3	51418984	G	A	DOCK3	0.026
20	57610077	C	T	SLMO2	0.024
4	77631312	T	C	SHROOM3	0.024
16	56996003	C	T	CETP	0.023
1	243504349	C	T	SDCCAG8	0.023
6	49494462	G	T	GLYATL3	0.022
4	85562074	T	C	CDS1	0.022
18	2937748	C	T	LPIN2	0.019
17	7811249	T	C	CHD3	0.016
4	87643494	A	G	PTPN13	0.015
17	46005094	C	T	SP2	0.013
19	36017927	C	G	SBSN	0.011
4	126242354	C	T	FAT4	0.01
18	47107975	C	T	LIPG	0.009
12	6979502	T	C	TPI1	0.009
9	117051026	T	C	COL27A1	0.009
17	46655445	T	G	HOXB4	0.008
21	43711652	G	A	ABCG1	0.007
17	26911240	G	A	RP11-192H23.4	0.007
19	7625965	C	A	PNPLA6	0.006
14	24651493	C	T	IPO4	0.006
4	3221917	G	A	HTT	0.005
1	31441238	G	A	PUM1	0.005
21	46057736	A	G	KRTAP10-10	0.004
17	7366366	T	C	ZBTB4	0.004
19	19765960	G	A	ATP13A1	0.003
9	104499635	G	C	GRIN3A	0.003
14	106518466	C	T	IGHV3-7	0.001
5	133657561	G	A	CDKL3	0.001
2	223168750	A	G	CCDC140	0.001
16	48247366	C	T	ABCC11	0
11	11470458	T	C	GALNT18	0
11	1267317	C	A	MUC5B	0
6	5085782	C	T	PPP1R3G	0
