# Supplementary material for: Annotating pathogenic non-coding variants in genic regions
Source: Nat Commun. 2017 Aug 9;8:236. doi: 10.1038/s41467-017-00141-2 (PMC5550444; doi:10.1038/s41467-017-00141-2)
Supplement: Supplementary file 6 — Supplementary Data 5 [file 41467_2017_141_MOESM6_ESM.xlsx]

## Sheet: Supplementary Data 5
Supplementary Data 5: Sizes of test datasets.
Type of variants	Size of dataset
Synonymuos, all	1461204
Synonymous, TraP >= minimum pathogenic (0.459, 98 percentile)	31520
Synonymous, TraP >= 0.8	9227
Synonymous, TraP >= 0.93	5402
Non-synonymous	3100832
Non-synonymous, polyphen-2 > 95 percentile	292785
Stop-Gain	94655
Synonymous, top CADD scores (98 percentile)	31569
Intronic, all	1500000
Intronic, TraP >= 0.459 (99.4 percentile)	8644
Intronic, TraP >= 0.8	461
Intronic, TraP >= 0.93	81
Intronic, top CADD scores (99.4 percentile)	8649
GERP-less model
Synonymuos, all	1461204
Synonymous, TraP >= 25% percentile pathogenic (0.662)	13756
Synonymous, TraP >= median pathogenic (0.822)	9544
Synonymous, TraP >= 0.66 and < 0.955	10087
Synonymous, TraP >= 75% percentile pathogenic (0.955)	3583
