# Supplementary material for: Annotating pathogenic non-coding variants in genic regions
Source: Nat Commun. 2017 Aug 9;8:236. doi: 10.1038/s41467-017-00141-2 (PMC5550444; doi:10.1038/s41467-017-00141-2)
Supplement: Supplementary file 7 — Supplementary Data 6 [file 41467_2017_141_MOESM7_ESM.xlsx]

## Sheet: Supplementary Data 6
Supplementary Data 6: Epi4K DNMs.
Epi4K de novo mutations obtained from trio analysis of 281 epilepsy families
Chr	Coordinate	Ref	Alt	GeneID	TraP
15	23062273	T	G	NIPA1	0.949
18	40695437	G	A	RIT2	0.812
2	222428815	G	A	EPHA4	0.438
14	23858626	T	C	MYH6	0.43
3	42700087	G	A	ZBTB47	0.383
15	93472268	C	T	CHD2	0.358
13	52249316	A	G	WDFY2	0.352
5	179042592	T	C	HNRNPH1	0.347
8	30695154	T	C	TEX15	0.313
17	80274188	C	T	CD7	0.303
20	419754	C	T	TBC1D20	0.264
8	8998613	A	C	PPP1R3B	0.238
X	152981131	T	C	BCAP31	0.237
9	3828296	G	C	GLIS3	0.216
5	170597136	A	G	RANBP17	0.21
1	168066368	G	A	GPR161	0.194
X	37962302	G	A	SYTL5	0.19
1	22816897	A	G	ZBTB40	0.185
11	3848886	T	C	RHOG	0.162
19	8922686	G	C	ZNF558	0.162
5	74056800	G	A	GFM2	0.16
7	138764181	T	C	ZC3HAV1	0.156
17	18063254	C	T	MYO15A	0.155
16	75563938	G	A	CHST5	0.151
7	138341211	A	G	SVOPL	0.151
2	97302720	G	A	KANSL3	0.15
5	118479619	C	T	DMXL1	0.149
17	78223080	C	A	SLC26A11	0.141
2	234746265	T	C	HJURP	0.133
12	55968399	G	A	OR2AP1	0.132
3	97466294	G	T	EPHA6	0.126
2	240056286	G	A	HDAC4	0.119
15	40564535	T	A	PAK6	0.116
16	23703650	G	A	ERN2	0.115
19	43857872	C	T	CD177	0.112
18	53018136	G	A	TCF4	0.108
11	824101	G	T	PNPLA2	0.107
11	46907951	C	T	LRP4	0.106
9	140508615	T	C	ARRDC1	0.105
16	47143584	T	C	NETO2	0.1
12	54396221	C	G	HOXC9	0.082
11	1296021	C	T	AC136297.1	0.078
6	35959565	T	C	SLC26A8	0.078
12	7069575	C	T	PTPN6	0.074
2	177036735	C	G	HOXD3	0.062
16	8895721	A	G	PMM2	0.057
3	48455225	C	T	PLXNB1	0.057
10	76781851	G	A	KAT6B	0.048
1	109742578	C	T	KIAA1324	0.047
20	61485386	A	G	TCFL5	0.047
2	240033372	G	A	HDAC4	0.046
7	100806967	G	C	VGF	0.046
1	155451329	G	T	ASH1L	0.044
12	6753452	A	G	ACRBP	0.04
6	43250728	A	G	TTBK1	0.04
1	207196337	T	G	C1ORF116	0.038
11	67413292	C	G	ACY3	0.037
3	49200673	T	C	CCDC71	0.036
12	108128023	C	T	PRDM4	0.032
1	156047337	C	T	MEX3A	0.031
1	35658612	A	G	SFPQ	0.031
2	24046231	G	T	ATAD2B	0.03
2	11802253	C	T	NTSR2	0.029
11	129751351	C	T	NFRKB	0.028
3	172061988	C	A	FNDC3B	0.028
11	62433402	G	T	METTL12	0.026
12	56087886	G	A	ITGA7	0.026
10	43607635	A	G	RET	0.024
19	15164744	G	A	CASP14	0.024
4	55979553	G	C	KDR	0.024
9	15657199	T	C	CCDC171	0.024
6	96651160	A	G	FUT9	0.023
10	75550928	T	C	ZSWIM8	0.022
11	93862637	C	T	PANX1	0.019
18	29118817	C	T	DSG2	0.019
16	319286	A	C	RGS11	0.018
21	33076204	T	C	SCAF4	0.018
1	171086405	G	T	FMO3	0.017
1	21014190	C	T	KIF17	0.016
1	212530558	G	A	PPP2R5A	0.015
2	75109303	G	A	HK2	0.015
19	1234639	T	C	C19ORF26	0.014
10	93614832	T	A	TNKS2	0.013
3	4853032	A	G	ITPR1	0.013
5	140797999	T	C	PCDHGB7	0.013
8	86356286	G	A	CA3	0.013
3	47459244	A	G	SCAP	0.011
6	7579876	G	A	DSP	0.011
15	73635978	C	G	HCN4	0.01
6	144508133	A	G	STX11	0.01
2	69757255	C	T	AAK1	0.009
1	156714051	G	C	HDGF	0.008
1	216420273	A	G	USH2A	0.006
16	56443432	G	A	AMFR	0.004
6	107113679	T	C	QRSL1	0.004
1	160165710	G	A	CASQ1	0.003
1	158613120	T	C	SPTA1	0.002
10	16893321	A	G	CUBN	0.002
10	35360225	T	C	CUL2	0.002
8	27292042	C	T	PTK2B	0.002
16	74425753	A	G	NPIPB15	0.001
17	66920934	G	A	ABCA8	0
6	116600043	G	A	TSPYL1	0
